# Supplementary material for: Lab-on-Fiber Sensors with Ag/Au Nanocap Arrays Based on the Two Deposits of Polystyrene Nanospheres
Source: Polymers (Basel). 2023 Oct 16;15(20):4107. doi: 10.3390/polym15204107 (PMC10610900; doi:10.3390/polym15204107)
Supplement: Supplementary file 1 [file polymers-15-04107-s001.zip]

Archive with 1 entries (1 files):
- polymers-2644589-supplementary.pdf
